# Supplementary material for: Analysis of Combined Transcriptomes Identifies Gene Modules that Differentially Respond to Pathogenic Stimulation of Vascular Smooth Muscle and Endothelial Cells
Source: Sci Rep. 2018 Jan 10;8:395. doi: 10.1038/s41598-017-18675-2 (PMC5762668; doi:10.1038/s41598-017-18675-2)
Supplement: Supplementary file 2 — dataset-2a [file 41598_2017_18675_MOESM2_ESM.xlsx]

## Sheet: HASMC-TNF-over-HAEC-TNF-FPKM-an
Table S-2a. SMC-enriched gene set (GS1, stimulated by TNFa). FC: fold change
	no TNFa	TNFa	no TNFa	TNFa
GeneSymbol	SMC-FPKM(Ctr)	SMC-FPKM(Sample)	EC-FPKM(Ctr)	EC-FPKM(Samp)	SMC-FC	EC-FC	SMC-FC/EC-FC
ESM1	0.8409	22.5993	906.002	559.311	26.87	0.62	43.34
NEDD9	0.3442	7.3787	46.8568	35.8024	21.44	0.76	28.21
IL6	7.5247	376.72	13.0641	27.7146	50.06	2.12	23.61
NRP2	3.1673	38.2521	61.0732	42.0445	12.08	0.69	17.51
CHST15	0.2857	3.178	4.721	3.3295	11.12	0.71	15.66
AMIGO2	3.9115	8.3592	3.7159	0.7659	2.14	0.21	10.19
KLF5	1.355	8.8274	3.7715	2.491	6.51	0.66	9.86
ATP2B1	7.3841	49.6902	20.491	14.9283	6.73	0.73	9.22
GRB14	1.1068	5.3304	2.7099	1.4511	4.82	0.54	8.93
EVA1A	2.0978	5.7275	12.1526	3.8518	2.73	0.32	8.53
CGNL1	0.6533	2.8985	12.9728	7.1852	4.44	0.55	8.07
LYPD1	13.1741	26.9398	10.4552	3.0822	2.04	0.29	7.03
DUSP1	5.5529	23.9949	15.9223	10.4638	4.32	0.66	6.55
TNFRSF1B	2.2659	10.2567	5.2969	3.7337	4.53	0.7	6.47
IFNAR2	7.2831	77.5622	26.1661	46.592	10.65	1.78	5.98
OAS1	0.2422	3.0615	4.7518	10.2893	12.64	2.17	5.82
MAMLD1	1.723	5.9084	3.8701	2.3241	3.43	0.6	5.72
TNFSF4	0.6393	2.5442	35.7137	24.8878	3.98	0.7	5.69
STK38L	2.9392	5.5753	14.4945	5.007	1.9	0.35	5.43
IL32	3.1295	40.4195	165.655	400.655	12.92	2.42	5.34
PTGS2	2.2541	32.3761	6.1242	18.0782	14.36	2.95	4.87
LHFPL2	10.2445	39.5697	11.7012	9.3968	3.86	0.8	4.82
INHBA	5.2363	17.6081	3.6022	2.5278	3.36	0.7	4.8
ENC1	2.7503	6.6799	7.0447	3.6171	2.43	0.51	4.76
TLR4	2.0268	5.2163	7.2376	4.0584	2.57	0.56	4.59
LYN	2.8177	6.1814	34.9143	16.5985	2.19	0.48	4.56
NHSL2	0.7217	1.4736	4.6112	2.0729	2.04	0.45	4.53
Mar_3	1.1644	2.0673	14.9423	5.9765	1.78	0.4	4.45
STEAP1	12.4476	38.0318	15.9852	11.2289	3.06	0.7	4.37
PIK3R3	0.5427	1.5028	6.7828	4.3245	2.77	0.64	4.33
MAP4K3	3.9206	5.771	10.4868	3.5432	1.47	0.34	4.32
CD34	1.5725	4.9339	224.756	163.315	3.14	0.73	4.3
MAP2	4.4038	10.2049	21.8786	11.801	2.32	0.54	4.3
SIRPA	27.0571	87.9068	52.2759	39.8661	3.25	0.76	4.28
AGFG2	2.009	2.6568	6.7379	2.0656	1.32	0.31	4.26
C4orf32	1.5605	4.4351	25.9958	17.5247	2.84	0.67	4.24
ID2	69.6137	85.2672	3.3701	0.9628	1.22	0.29	4.21
LINC00152	27.8389	82.3283	82.0467	58.3863	2.96	0.71	4.17
LIMCH1	3.4199	6.5016	9.9065	4.5336	1.9	0.46	4.13
PGBD3	6.7107	14.9114	5.353	2.8962	2.22	0.54	4.11
TMEM2	3.1289	10.7936	18.6115	15.6857	3.45	0.84	4.11
CHST2	2.6735	14.5155	2.6915	3.5862	5.43	1.33	4.08
SPRY2	7.8073	18.4431	12.4775	7.2926	2.36	0.58	4.07
TRAF3IP2	4.2301	9.8184	1.6431	0.9361	2.32	0.57	4.07
RND3	32.9708	251.454	17.1002	32.5997	7.63	1.91	3.99
HHEX	4.0184	13.0638	29.946	24.4844	3.25	0.82	3.96
HECW2	7.2688	11.9072	87.2813	36.8076	1.64	0.42	3.9
USP53	21.7933	42.0463	5.4843	2.7175	1.93	0.5	3.86
MIR100HG	58.1136	91.0741	9.7803	4.0524	1.57	0.41	3.83
FGD6	1.2005	3.0792	5.2024	3.5332	2.57	0.68	3.78
RAB30	8.7624	11.9155	10.1366	3.6717	1.36	0.36	3.78
DNAJB4	8.6333	12.6343	60.4264	23.6033	1.46	0.39	3.74
SH3PXD2B	16.2263	47.2888	22.5608	17.5673	2.91	0.78	3.73
ZSWIM4	0.9779	9.6331	8.0937	21.4821	9.85	2.65	3.72
ARHGEF3	7.5741	13.1457	28.7603	13.4227	1.74	0.47	3.7
Mar_3	3.5991	25.0538	7.0234	13.3404	6.96	1.9	3.66
OGFRL1	3.8403	23.4273	37.7049	63.2087	6.1	1.68	3.63
TM4SF1	57.7832	169.898	847.214	689.648	2.94	0.81	3.63
GPD2	3.0181	8.3127	7.7546	5.919	2.75	0.76	3.62
HLX	6.29	8.3658	42.8804	15.9229	1.33	0.37	3.59
CTGF	185.324	296.664	777.589	352.013	1.6	0.45	3.56
EPHA4	6.3685	9.3287	8.1385	3.3176	1.46	0.41	3.56
OAS2	0.6978	4.1006	14.6162	24.391	5.88	1.67	3.52
MID1	9.9228	16.6457	4.4043	2.1233	1.68	0.48	3.5
JARID2	5.805	8.5277	2.746	1.1802	1.47	0.43	3.42
JUN	20.8536	59.1288	76.1137	63.7935	2.84	0.84	3.38
LRRC8C	1.8457	3.4325	41.7859	23.0006	1.86	0.55	3.38
TRIM25	28.6847	72.3765	36.301	27.3893	2.52	0.75	3.36
MAFK	7.3665	11.8534	19.1117	9.0811	1.61	0.48	3.35
ARNTL2	1.2683	8.7999	6.809	14.5194	6.94	2.13	3.26
FGD4	1.6493	3.3355	5.8242	3.6368	2.02	0.62	3.26
IER3	12.2024	74.46	55.7628	106.07	6.1	1.9	3.21
MDFIC	14.0802	25.3973	3.5866	1.9918	1.8	0.56	3.21
FAM117A	2.9571	5.359	19.1409	10.9402	1.81	0.57	3.18
ERCC6	9.2839	14.6641	5.927	2.9468	1.58	0.5	3.16
PDE4B	0.4344	1.9056	13.1433	18.4365	4.39	1.4	3.14
CCND3	11.2583	22.2629	45.0005	28.8663	1.98	0.64	3.09
PVRL1	6.1768	8.9554	6.9396	3.2516	1.45	0.47	3.09
SASH1	12.1227	22.6348	12.6305	7.6971	1.87	0.61	3.07
TMEM47	28.6447	36.9364	23.9518	10.004	1.29	0.42	3.07
MAP3K5	2.1206	9.7743	5.7887	8.9415	4.61	1.54	2.99
MEIS1	53.7511	75.4274	4.6517	2.1721	1.4	0.47	2.98
PLK3	6.1592	26.4302	24.6695	35.5875	4.29	1.44	2.98
JAK2	2.2604	8.7071	3.5054	4.7055	3.85	1.34	2.87
MAFF	5.3585	27.6469	62.3101	114.27	5.16	1.83	2.82
CARD6	7.8338	14.6006	20.2418	13.5881	1.86	0.67	2.78
ZSWIM6	2.7068	3.6965	11.3177	5.6708	1.37	0.5	2.74
AIM1	6.9999	28.6753	10.2979	15.3981	4.1	1.5	2.73
WWTR1	23.9816	35.9856	80.9079	44.6515	1.5	0.55	2.73
AHR	51.7886	80.317	22.8876	13.1384	1.55	0.57	2.72
SNRK	3.471	5.0122	29.1182	15.5637	1.44	0.53	2.72
METTL7A	15.0629	22.8148	2.804	1.5643	1.51	0.56	2.7
SLC37A1	0.3572	1.9919	7.7312	16.1015	5.58	2.08	2.68
CD40	1.7866	8.0668	37.2575	63.4885	4.52	1.7	2.66
ASAP2	34.433	51.5858	25.0201	14.3015	1.5	0.57	2.63
KLF10	2.3582	8.7675	26.9952	38.4068	3.72	1.42	2.62
LIMD1	6.3299	9.4459	8.4474	4.8015	1.49	0.57	2.61
UXS1	21.9482	88.7684	40.2104	62.2661	4.04	1.55	2.61
CHST7	1.5743	6.0045	3.0473	4.4692	3.81	1.47	2.59
FYN	27.7429	89.0743	37.8977	47.0452	3.21	1.24	2.59
PION	0.2623	1.8518	0.8306	2.285	7.06	2.75	2.57
DOCK4	0.6899	1.5071	31.3629	26.5938	2.18	0.85	2.56
MCC	6.6915	8.9119	5.268	2.7136	1.33	0.52	2.56
BID	7.4236	38.7658	9.8581	20.2456	5.22	2.05	2.55
TRIM47	6.255	28.7354	28.9485	52.0961	4.59	1.8	2.55
ASS1	38.8177	60.5511	3.0666	1.8862	1.56	0.62	2.52
ARID3A	1.7913	2.556	3.2296	1.8449	1.43	0.57	2.51
LPHN2	15.4673	31.4652	35.9477	29.154	2.03	0.81	2.51
ST3GAL1	18.6587	30.7638	21.3888	14.0531	1.65	0.66	2.5
ZCCHC2	1.9228	3.3427	9.9417	6.996	1.74	0.7	2.49
ARHGEF28	2.6769	4.0348	39.6118	24.018	1.51	0.61	2.48
VPS37B	10.1208	13.055	48.2931	25.285	1.29	0.52	2.48
LSM10	30.2504	41.0727	20.2139	11.0328	1.36	0.55	2.47
PNRC2	0.6916	2.5194	1.8911	2.793	3.64	1.48	2.46
SLC43A2	10.4826	36.3494	11.4511	16.1784	3.47	1.41	2.46
C3orf52	0.5387	3.5634	1.8464	5.017	6.62	2.72	2.43
LAP3	23.309	68.548	104.743	127.006	2.94	1.21	2.43
NCEH1	2.7948	10.5464	8.3343	12.927	3.77	1.55	2.43
CPNE8	1.4739	2.4745	7.5699	5.3163	1.68	0.7	2.4
PLXNA2	2.796	5.2956	35.9465	28.2874	1.89	0.79	2.39
OAS3	1.1404	5.5712	8.8717	18.3109	4.89	2.06	2.37
FOSL1	8.2217	43.0837	32.5582	72.3484	5.24	2.22	2.36
MX1	3.1776	18.7339	17.0932	42.7189	5.9	2.5	2.36
TUBB2A	5.6673	23.5643	9.2575	16.2754	4.16	1.76	2.36
GJC1	1.746	5.8295	5.6463	8.0224	3.34	1.42	2.35
AMOTL2	31.9262	48.0372	49.552	31.6174	1.5	0.64	2.34
RASSF3	3.8407	6.7069	32.0678	24.1231	1.75	0.75	2.33
TNS1	29.5154	49.4835	8.8482	6.3582	1.68	0.72	2.33
PTPN14	11.0646	15.9659	17.7822	10.9568	1.44	0.62	2.32
ARHGAP29	7.2435	11.7362	41.9764	29.587	1.62	0.7	2.31
EIF1B	41.8932	145.845	47.6758	71.822	3.48	1.51	2.3
MAML2	6.0971	21.1889	13.7532	20.8782	3.48	1.52	2.29
SH3BP4	17.2552	21.7179	32.9085	17.9943	1.26	0.55	2.29
AKAP2	22.3618	75.6575	97.288	143.586	3.38	1.48	2.28
SHROOM3	2.0103	2.7598	3.0379	1.8175	1.37	0.6	2.28
DAB2	111.885	162.12	187.423	120.601	1.45	0.64	2.27
LRRFIP1	20.3358	26.2566	78.818	44.8586	1.29	0.57	2.26
TLE1	19.2816	23.4668	10.625	5.745	1.22	0.54	2.26
C1GALT1	2.5306	4.2873	3.6758	2.7659	1.69	0.75	2.25
ATG4A	2.9502	4.1756	18.2178	11.6862	1.42	0.64	2.22
BMP2K	7.8474	10.1181	14.969	8.6715	1.29	0.58	2.22
SLC11A2	8.0123	27.1451	11.4736	17.6002	3.39	1.53	2.22
NUMB	31.1946	82.1417	90.6023	107.872	2.63	1.19	2.21
PXDC1	19.0215	31.8711	64.048	48.6777	1.68	0.76	2.21
FZD8	6.0202	22.3191	1.6787	2.8351	3.71	1.69	2.2
NF2	11.7184	15.2062	24.7389	14.6489	1.3	0.59	2.2
NFKBIZ	3.3989	14.415	6.7019	13.0131	4.24	1.94	2.19
SLC43A3	8.6583	22.9659	33.522	40.6549	2.65	1.21	2.19
SPRYD7	2.2988	3.4325	8.1669	5.5225	1.49	0.68	2.19
CITED2	151.495	229.752	38.6574	27.0519	1.52	0.7	2.17
HEATR3	2.862	4.3329	5.2302	3.6762	1.51	0.7	2.16
HIF1A	97.7936	269.98	74.6492	96.3001	2.76	1.29	2.14
SMOX	12.4244	47.0676	8.7339	15.505	3.79	1.78	2.13
ADM	146.394	182.354	37.1362	21.7466	1.25	0.59	2.12
MYO10	10.5919	36.3507	34.9022	56.3929	3.43	1.62	2.12
FMNL3	3.1766	14.6442	17.8736	38.9326	4.61	2.18	2.11
TOP1	11.0731	18.1496	36.1946	28.0858	1.64	0.78	2.1
CHSY1	8.5617	12.3275	16.7118	11.5377	1.44	0.69	2.09
RAB8B	7.4608	21.6739	15.2441	21.2406	2.91	1.39	2.09
ALDH1A3	31.4151	91.2719	9.8877	13.8495	2.91	1.4	2.08
NAV3	7.4902	33.5094	17.5252	37.6776	4.47	2.15	2.08
SMAP2	9.5811	11.9355	7.9872	4.8147	1.25	0.6	2.08
MPHOSPH6	7.7034	11.4089	21.0595	15.1683	1.48	0.72	2.06
SNRNP35	13.0051	17.4742	19.3019	12.5544	1.34	0.65	2.06
TGFBR3	4.6449	6.1816	5.8464	3.7876	1.33	0.65	2.05
LRIG1	5.2409	14.6067	13.1128	17.9363	2.79	1.37	2.04
TMEM63B	10.0133	34.6271	30.8199	52.3595	3.46	1.7	2.04
AMMECR1	3.0703	4.7795	2.6967	2.0705	1.56	0.77	2.03
BTBD19	8.2568	11.0489	17.145	11.3648	1.34	0.66	2.03
C6orf203	11.6777	16.0998	11.1706	7.5703	1.38	0.68	2.03
ESF1	3.6436	5.2625	8.4913	6.0642	1.44	0.71	2.03
SERPINB8	6.0805	25.1976	24.5609	50.0132	4.14	2.04	2.03
TSC22D1	27.8487	33.9361	21.677	13.0955	1.22	0.6	2.03
EPSTI1	0.4908	3.3617	0.956	3.2788	6.85	3.43	2
