# Supplementary material for: Analysis of Combined Transcriptomes Identifies Gene Modules that Differentially Respond to Pathogenic Stimulation of Vascular Smooth Muscle and Endothelial Cells
Source: Sci Rep. 2018 Jan 10;8:395. doi: 10.1038/s41598-017-18675-2 (PMC5762668; doi:10.1038/s41598-017-18675-2)
Supplement: Supplementary file 3 — dataset-2b [file 41598_2017_18675_MOESM3_ESM.xlsx]

## Sheet: Table-2b
Table S-2b. SMC-enriched gene set (GS2, stimulated by IL-1b). FC: fold change.
	no IL-1b	IL-1b	no IL-1b	IL-1b
GeneSymbol	SMC-FPKM(Ctr)	SMC-FPKM(Sample)	EC-FPKM(Ctr)	EC-FPKM(Samp)	SMC-FC	EC-FC	SMC-FC/EC-FC
HBEGF	0.2094	10.4157	63.0957	104.447	49.73	1.66	29.96
NRP2	2.994	46.646	58.8565	39.8452	15.58	0.68	22.91
CD274	0.1124	3.2104	11.5095	15.4363	28.56	1.34	21.31
CHST15	0.2701	2.4375	4.5497	2.172	9.02	0.48	18.79
EVA1A	1.9843	8.1965	11.7114	2.835	4.13	0.24	17.21
NHSL2	0.6823	3.0566	4.4439	1.3256	4.48	0.3	14.93
RNF144B	0.1455	2.5927	10.6756	14.7759	17.82	1.38	12.91
RNF152	0.9726	2.5641	2.8043	0.6044	2.64	0.22	12
TFPI2	8.3597	131.846	18.3656	25.0344	15.77	1.36	11.6
LMCD1	21.5127	46.8821	3.8798	0.8107	2.18	0.21	10.38
SPRY2	7.3825	38.0393	12.0247	6.7515	5.15	0.56	9.2
INHBA	4.9512	127.301	3.4715	10.3767	25.71	2.99	8.6
GRB14	1.0463	4.4622	2.6116	1.4154	4.26	0.54	7.89
SH3PXD2B	15.3409	74.2392	21.7417	13.6727	4.84	0.63	7.68
KLF5	1.2812	17.4784	3.6345	6.4779	13.64	1.78	7.66
CGNL1	0.6174	2.5115	12.5017	7.0049	4.07	0.56	7.27
ENC1	2.5999	7.342	6.789	2.7344	2.82	0.4	7.05
SLC39A8	5.8744	60.2527	1.4478	2.228	10.26	1.54	6.66
FGD4	1.5593	4.7444	5.6128	2.6179	3.04	0.47	6.47
ZCCHC2	1.8181	6.4386	9.5809	5.3159	3.54	0.55	6.44
IFNAR2	6.8865	70.2467	25.2165	40.1054	10.2	1.59	6.42
TLR4	1.9159	8.6683	6.975	4.9238	4.52	0.71	6.37
AMIGO2	3.6977	8.9756	3.5811	1.4151	2.43	0.4	6.08
LYPD1	12.4547	30.2646	10.0757	4.1757	2.43	0.41	5.93
OAS1	0.2289	1.9488	4.5795	6.6544	8.51	1.45	5.87
ARHGEF3	7.1601	9.5696	27.7162	6.4179	1.34	0.23	5.83
DNAJB4	8.1613	19.9677	58.2323	24.5663	2.45	0.42	5.83
Mar_4	1.101	2.4946	14.4	5.5885	2.27	0.39	5.82
DUSP6	3.7593	48.4855	19.4353	44.911	12.9	2.31	5.58
EFHD2	9.7506	39.9554	41.8017	30.7386	4.1	0.74	5.54
HLX	5.9474	17.1136	41.3245	21.5063	2.88	0.52	5.54
GADD45B	7.4372	17.6094	56.9247	25.971	2.37	0.46	5.15
MAFF	5.0674	59.7151	60.0487	146.806	11.78	2.44	4.83
TNFRSF1B	2.142	18.7555	5.1046	9.3562	8.76	1.83	4.79
DGKE	1.0096	1.5477	5.6951	1.7967	1.53	0.32	4.78
SPRY4	1.2387	7.8673	25.2092	33.4786	6.35	1.33	4.77
ARID3A	1.6936	3.6801	3.1123	1.4374	2.17	0.46	4.72
SIRPA	25.5771	84.9897	50.3784	36.6173	3.32	0.73	4.55
LYN	2.6641	8.5702	33.6471	23.9493	3.22	0.71	4.54
JARID2	5.4886	14.1706	2.6463	1.5143	2.58	0.57	4.53
IL32	2.9576	33.8107	159.638	403.621	11.43	2.53	4.52
LRRC8C	1.7449	5.0107	40.2688	25.8263	2.87	0.64	4.48
MAP2	4.1639	11.4054	21.0844	13.431	2.74	0.64	4.28
RAB30	8.2847	12.1577	9.7685	3.41	1.47	0.35	4.2
MAML2	5.7649	42.5376	13.2538	23.4203	7.38	1.77	4.17
ZSWIM6	2.5585	7.4878	10.9069	7.7906	2.93	0.71	4.13
STK38L	2.7793	6.8313	13.9684	8.3714	2.46	0.6	4.1
PIK3R3	0.5129	1.5609	6.5367	4.8891	3.04	0.75	4.05
ELK3	21.5526	44.1708	43.5573	22.2359	2.05	0.51	4.02
KLF10	2.2298	18.877	26.0151	55.1941	8.47	2.12	4
RBBP8	4.0274	24.3992	4.0147	6.0932	6.06	1.52	3.99
MAP4K3	3.7071	6.4988	10.1059	4.4555	1.75	0.44	3.98
TM4SF1	54.6349	160.523	816.464	606.691	2.94	0.74	3.97
TUBB2A	5.3576	37.0195	8.9216	15.6429	6.91	1.75	3.95
JUN	19.7178	99.7914	73.3513	94.5349	5.06	1.29	3.92
MIR100HG	54.9436	112.634	9.4254	4.9604	2.05	0.53	3.87
ST5	17.8901	29.5273	3.3735	1.4625	1.65	0.43	3.84
PVRL1	5.8404	9.8081	6.6877	3.0036	1.68	0.45	3.73
PLA2G4A	11.5462	67.0263	9.0794	14.1465	5.81	1.56	3.72
SMOX	11.7482	83.1533	8.417	16.0983	7.08	1.91	3.71
ANKRD1	0.1974	2.1625	473.808	1409.98	10.95	2.98	3.67
ZBTB18	1.4687	2.0409	6.6052	2.5376	1.39	0.38	3.66
SNRK	3.2817	6.4709	28.061	15.2063	1.97	0.54	3.65
SLC43A3	8.1833	53.4086	32.3052	58.263	6.53	1.8	3.63
DUSP7	3.6558	7.3506	11.7558	6.6202	2.01	0.56	3.59
FGF2	14.1976	94.0831	1.8155	3.3635	6.63	1.85	3.58
MID1	9.3807	17.7976	4.2444	2.2413	1.9	0.53	3.58
SH3BP4	16.3125	21.4976	31.7139	11.6804	1.32	0.37	3.57
CARD6	7.4079	20.502	19.507	15.2119	2.77	0.78	3.55
ARHGAP29	6.8492	14.7614	40.4527	24.6473	2.16	0.61	3.54
CD34	1.4869	3.6266	216.599	150.261	2.44	0.69	3.54
PIM3	4.9728	12.3194	66.8501	46.749	2.48	0.7	3.54
HMGA2	3.9134	23.4247	7.3991	12.5926	5.99	1.7	3.52
OAS2	0.6597	3.1278	14.0862	19.3261	4.74	1.37	3.46
ADAM19	8.0532	10.5443	3.5432	1.3534	1.31	0.38	3.45
ITPKB	3.9777	6.247	30.8724	14.5781	1.57	0.47	3.34
HECW2	6.8722	10.4935	84.1122	38.4948	1.53	0.46	3.33
C4orf32	1.4752	6.1119	25.0516	31.5123	4.14	1.26	3.29
GJC1	1.6507	7.2582	5.4413	7.2698	4.4	1.34	3.28
KIAA1217	1.7697	15.6086	1.2794	3.4713	8.82	2.71	3.25
MYO10	10.0136	49.7731	33.6351	51.4693	4.97	1.53	3.25
NOP2	7.1555	15.5075	9.3683	6.2375	2.17	0.67	3.24
PPARD	12.8404	59.9922	8.446	12.2395	4.67	1.45	3.22
AIM1	6.6181	26.0981	9.9241	12.3315	3.94	1.24	3.18
IL1RAP	1.0394	4.9477	3.1389	4.7047	4.76	1.5	3.17
PXDC1	17.982	35.0973	61.7242	38.3305	1.95	0.62	3.15
CCND3	10.6433	22.0021	43.3682	28.4919	2.07	0.66	3.14
B3GNT5	0.4699	3.0047	12.2065	24.9049	6.39	2.04	3.13
LIMCH1	3.2332	6.0632	9.5468	5.7181	1.88	0.6	3.13
WWTR1	22.6757	43.3598	77.9704	47.4161	1.91	0.61	3.13
LRRFIP1	19.2269	35.9217	75.9578	45.3638	1.87	0.6	3.12
NAV3	7.082	62.2024	16.889	47.497	8.78	2.81	3.12
ITGB3	0.9936	5.3352	10.5907	18.5358	5.37	1.75	3.07
FOSL1	7.7734	67.421	31.3773	88.8367	8.67	2.83	3.06
S1PR3	34.2728	69.8823	1.8734	1.2605	2.04	0.67	3.04
TET3	1.1847	4.7485	2.3833	3.141	4.01	1.32	3.04
FAM117A	2.7965	5.4241	18.4465	11.8777	1.94	0.64	3.03
UXS1	20.7501	84.6834	38.7508	52.5629	4.08	1.36	3
CCND1	90.8988	164.199	231.049	140.47	1.81	0.61	2.97
NUMB	29.4941	111.307	87.3139	111.517	3.77	1.28	2.95
HIF1A	92.4544	467.733	71.9405	123.919	5.06	1.72	2.94
OAS3	1.0781	5.4597	8.5499	14.729	5.06	1.72	2.94
CHST2	2.5275	14.347	2.5939	5.0267	5.68	1.94	2.93
TIPARP	8.7324	14.5596	21.5487	12.2406	1.67	0.57	2.93
VPS37B	9.5682	15.7124	46.5403	25.8916	1.64	0.56	2.93
BMP2K	7.4193	11.0385	14.4261	7.4119	1.49	0.51	2.92
FYN	26.2294	93.3755	36.5223	44.4349	3.56	1.22	2.92
GABPB1	5.7029	23.0511	21.4104	29.8663	4.04	1.39	2.91
CHSY1	8.0953	17.5767	16.1053	12.143	2.17	0.75	2.89
MAP3K5	2.0043	12.1335	5.5787	11.6859	6.05	2.09	2.89
RAB8B	7.0542	29.89	14.6906	21.7054	4.24	1.48	2.86
CAPRIN2	10.2009	13.3272	11.7585	5.4342	1.31	0.46	2.85
ZFHX4	6.462	12.0846	1.9587	1.2916	1.87	0.66	2.83
GTPBP10	2.3593	4.8659	1.684	1.2216	2.06	0.73	2.82
NOP16	8.6642	32.731	16.599	22.3411	3.78	1.35	2.8
BID	7.0182	35.871	9.5006	17.5442	5.11	1.85	2.76
DAB2	105.771	216.289	180.62	133.793	2.04	0.74	2.76
OGFRL1	3.6308	28.1614	36.3371	102.017	7.76	2.81	2.76
TMEM171	1.4396	8.5941	24.9333	53.8978	5.97	2.16	2.76
UAP1	18.8831	89.934	19.7624	34.2818	4.76	1.73	2.75
PTPN14	10.4599	18.6415	17.1364	11.055	1.78	0.65	2.74
SLC30A1	8.3979	10.7724	10.0038	4.7285	1.28	0.47	2.72
C6orf203	11.0409	15.4671	10.7651	5.5724	1.4	0.52	2.69
FMNL3	3.0034	15.0246	17.2247	32.517	5	1.89	2.65
ARHGAP31	4.9515	19.4766	33.5383	49.8416	3.93	1.49	2.64
SACS	2.2253	4.41	9.1672	6.9067	1.98	0.75	2.64
AKAP2	21.1417	116.22	93.7563	196.39	5.5	2.09	2.63
SLC43A2	9.9083	37.2862	11.0355	15.7402	3.76	1.43	2.63
FOXC2	2.7225	11.8345	2.1529	3.5961	4.35	1.67	2.6
DTNA	1.8256	2.9777	1.8142	1.1503	1.63	0.63	2.59
NRP1	111.638	158.615	99.6159	54.44	1.42	0.55	2.58
LAP3	22.0389	69.5596	100.941	124.069	3.16	1.23	2.57
TMEM63B	9.4669	38.7944	29.7012	47.383	4.1	1.6	2.56
MT1E	93.2808	479.476	103.137	208.543	5.14	2.02	2.54
SLC7A5	13.718	55.4424	12.7418	20.2634	4.04	1.59	2.54
ABL2	2.7992	13.2014	19.9103	37.4848	4.72	1.88	2.51
USP31	1.2927	2.3029	7.8543	5.6085	1.78	0.71	2.51
RGS4	19.3033	33.8102	8.1207	5.6939	1.75	0.7	2.5
ARL13B	2.4191	8.9822	4.0254	5.982	3.71	1.49	2.49
MEIS1	50.8151	87.2955	4.4828	3.1028	1.72	0.69	2.49
SERPINB8	5.7496	40.2778	23.6697	67.1953	7.01	2.84	2.47
ARNTL2	1.199	5.8085	6.5619	12.9077	4.84	1.97	2.46
MX1	3.0034	17.4373	16.4736	38.8797	5.81	2.36	2.46
C11orf24	50.5065	80.3499	15.4454	10.0388	1.59	0.65	2.45
CD40	1.6886	7.4812	35.9059	64.9213	4.43	1.81	2.45
ERCC6	8.7787	12.5025	5.7118	3.326	1.42	0.58	2.45
HSPA1A	12.1921	55.3519	10.3695	19.1443	4.54	1.85	2.45
LRIG1	4.9545	27.7249	12.6369	28.9209	5.6	2.29	2.45
TP53BP2	11.7669	51.9153	11.6567	20.9856	4.41	1.8	2.45
FAM174A	5.5074	8.1893	17.4362	10.6907	1.49	0.61	2.44
DDX21	12.6692	67.4553	30.7233	67.3769	5.32	2.19	2.43
PNO1	3.3292	10.8311	7.8202	10.4528	3.25	1.34	2.43
SPRED3	0.4707	1.8719	3.5628	5.8425	3.98	1.64	2.43
MTM1	2.7675	4.5304	7.4865	5.1098	1.64	0.68	2.41
JAK2	2.1371	9.6442	3.3782	6.3746	4.51	1.89	2.39
FEM1C	4.6646	14.5006	8.8323	11.538	3.11	1.31	2.37
METTL7A	14.2411	24.0419	2.7022	1.9446	1.69	0.72	2.35
PNMA1	23.2017	29.7623	47.2192	26.1265	1.28	0.55	2.33
SLC7A1	6.6014	34.5241	18.1916	40.848	5.23	2.25	2.32
EIF1B	39.6093	180.463	45.946	90.6946	4.56	1.97	2.31
EPHB2	11.8273	33.2946	10.5131	12.8539	2.82	1.22	2.31
FLNC	86.5695	142.086	38.7694	27.6693	1.64	0.71	2.31
LTV1	10.6365	17.8887	12.5893	9.2376	1.68	0.73	2.3
LIMD1	5.9841	7.2431	8.1409	4.3397	1.21	0.53	2.28
RNF168	4.0676	4.9837	6.4143	3.4631	1.23	0.54	2.28
SMIM15	10.9553	15.2803	14.2564	8.6442	1.39	0.61	2.28
ANTXR2	33.9377	51.8416	10.1981	7.0758	1.53	0.69	2.22
ASAP2	32.5527	55.7812	24.1119	18.6323	1.71	0.77	2.22
SRGN	80.9782	237.415	262.967	346.96	2.93	1.32	2.22
AHR	48.9632	86.542	22.0564	17.5924	1.77	0.8	2.21
C16orf88	8.466	11.8092	17.9901	11.3309	1.39	0.63	2.21
PDCD5	29.89	90.455	83.5842	114.481	3.03	1.37	2.21
MESDC1	3.39	16.6721	14.2873	31.9516	4.92	2.24	2.2
USP12	3.5287	15.0681	11.0974	21.5058	4.27	1.94	2.2
CYR61	126.091	338.658	661.768	816.821	2.69	1.23	2.19
SPRYD7	2.174	3.1966	7.8705	5.2965	1.47	0.67	2.19
GOPC	14.9117	25.3314	12.0552	9.4513	1.7	0.78	2.18
TUBB6	95.7901	271.053	319.941	415.655	2.83	1.3	2.18
BNC1	0.6647	1.9538	3.4303	4.6528	2.94	1.36	2.16
SMAP2	9.0589	13.315	7.6975	5.2361	1.47	0.68	2.16
FAM20C	41.0996	54.5344	11.172	6.8845	1.33	0.62	2.15
TMEM65	1.0819	1.5576	6.2894	4.215	1.44	0.67	2.15
NOP56	29.3464	49.0302	35.2787	27.4651	1.67	0.78	2.14
CRYBB2P1	3.519	5.3252	8.6679	6.1394	1.51	0.71	2.13
PFDN6	27.3943	40.0768	37.7204	26.0023	1.46	0.69	2.12
RBMS1	13.1167	34.1874	17.1838	21.1187	2.61	1.23	2.12
RNF219	4.6509	6.4348	6.7832	4.4412	1.38	0.65	2.12
ITPRIP	5.8581	17.4882	10.078	14.325	2.99	1.42	2.11
FAM107B	5.2912	14.1196	47.2523	60.0035	2.67	1.27	2.1
METRNL	43.9551	116.6	24.7388	31.1338	2.65	1.26	2.1
NFATC1	6.6008	18.5932	13.038	17.4315	2.82	1.34	2.1
TMEM47	27.0788	34.6472	23.082	14.0689	1.28	0.61	2.1
LYAR	4.5528	12.2238	18.5476	23.7208	2.68	1.28	2.09
NFATC2	0.5101	1.9662	1.5457	2.8377	3.85	1.84	2.09
FZD8	5.6905	27.7203	1.6179	3.7839	4.87	2.34	2.08
NCEH1	2.6417	6.9994	8.0319	10.2526	2.65	1.28	2.07
PGM2L1	0.6252	3.334	7.1394	18.3826	5.33	2.57	2.07
TAB3	3.3198	11.3921	4.7319	7.8487	3.43	1.66	2.07
AHCTF1	2.0619	5.6055	3.4598	4.5524	2.72	1.32	2.06
SNAPC1	4.1484	12.5786	7.2493	10.6244	3.03	1.47	2.06
TMEM201	3.0995	3.872	3.8471	2.3551	1.25	0.61	2.05
ABCE1	9.8027	15.4172	29.3621	22.5253	1.57	0.77	2.04
AKR1C3	49.3105	66.966	30.8307	20.7022	1.36	0.67	2.03
RAB3B	1.7544	2.4571	6.3586	4.37	1.4	0.69	2.03
SPTLC2	7.6491	10.2364	14.9082	9.8243	1.34	0.66	2.03
ZC3HAV1	9.1641	26.8375	15.1155	21.7168	2.93	1.44	2.03
BAHCC1	4.7974	13.3529	1.4722	2.0286	2.78	1.38	2.01
MGLL	5.946	26.3544	30.5861	67.3627	4.43	2.2	2.01
PRRC2C	24.2635	72.3803	39.4776	58.3022	2.98	1.48	2.01
ZNF276	4.031	5.4478	6.1014	4.1042	1.35	0.67	2.01
AMOTL2	30.1836	39.2867	47.7529	31.1207	1.3	0.65	2
FRMD6	42.0767	59.9291	30.4449	21.5887	1.42	0.71	2
PHLDB1	31.6399	51.9866	52.7647	43.3856	1.64	0.82	2
