# Supplementary material for: Analysis of Combined Transcriptomes Identifies Gene Modules that Differentially Respond to Pathogenic Stimulation of Vascular Smooth Muscle and Endothelial Cells
Source: Sci Rep. 2018 Jan 10;8:395. doi: 10.1038/s41598-017-18675-2 (PMC5762668; doi:10.1038/s41598-017-18675-2)
Supplement: Supplementary file 4 — Dataset-3a [file 41598_2017_18675_MOESM4_ESM.xlsx]

## Sheet: HAEC-TNF-over-HASMC-TNF-FPKM-an
Table S-3a EC-enriched gene set (GS3, stimulated by TNFa). FC: fold change
	no TNF	TNF	no TNF	TNF
GeneSymbol	SMC-FPKM(Ctr)	SMC-FPKM(Sample)	EC-FPKM(Ctr)	EC-FPKM(Samp)	SMC-FC	EC-FC	EC-FC/SMC-FC
BMF	3.5062	0.291	4.2339	8.8537	0.08	2.09	26.12
PDE5A	48.0931	15.2188	0.5679	3.7657	0.32	6.63	20.72
CXCR7	1.457	3.0312	5.4477	222.172	2.08	40.78	19.61
FSTL3	18.8914	13.6765	8.2507	62.6821	0.72	7.6	10.56
CLEC2D	0.6798	1.7227	0.351	8.6565	2.53	24.66	9.75
TGFB2	18.1553	13.2411	1.1287	7.2588	0.73	6.43	8.81
SLC6A4	7.5954	4.3514	0.5407	2.6803	0.57	4.96	8.7
CSRP2	12.8237	7.0882	1.1597	5.2526	0.55	4.53	8.24
DHRS3	43.8956	13.5558	6.1985	14.149	0.31	2.28	7.35
TMEM231	5.2662	3.6215	2.8308	14.3645	0.69	5.07	7.35
STC2	125.319	77.5423	5.3986	21.7338	0.62	4.03	6.5
ANKRD33B	5.6099	3.318	3.2663	12.044	0.59	3.69	6.25
F3	4.597	7.5771	2.9129	29.8819	1.65	10.26	6.22
BCL2L11	3.0611	1.1663	25.978	58.8335	0.38	2.26	5.95
ITGB8	20.9948	12.3643	3.0181	9.9362	0.59	3.29	5.58
PAPLN	1.6147	1.0523	0.8688	3.0879	0.65	3.55	5.46
ZHX2	12.1822	5.5331	3.3073	7.7462	0.45	2.34	5.2
ADM2	4.1612	6.0685	0.7673	5.8102	1.46	7.57	5.18
IFI30	12.8833	27.913	1.1875	12.3508	2.17	10.4	4.79
E2F7	3.4463	1.831	11.7638	28.3498	0.53	2.41	4.55
JAG1	9.2992	7.674	9.9183	36.771	0.83	3.71	4.47
LURAP1L	12.5636	7.5141	1.6149	4.1947	0.6	2.6	4.33
FAM129A	31.2843	42.6646	5.2905	29.7008	1.36	5.61	4.13
CEBPD	27.8742	58.1902	4.0668	32.7858	2.09	8.06	3.86
ETS2	17.4778	8.735	81.5642	151.507	0.5	1.86	3.72
EGR1	12.9453	4.5876	6.3521	8.0957	0.35	1.27	3.63
RHOB	23.2816	12.6082	202.03	395.212	0.54	1.96	3.63
SKP1P2	7.1439	5.0233	1.663	4.1445	0.7	2.49	3.56
NRG1	9.7581	3.8354	25.1754	34.6164	0.39	1.38	3.54
AHRR	22.6875	10.4304	1.7732	2.8413	0.46	1.6	3.48
NHSL1	2.2239	0.8948	9.107	12.6652	0.4	1.39	3.48
SLC38A2	191.961	67.4545	59.0851	71.004	0.35	1.2	3.43
NR2F1	16.7141	10.0432	1.8454	3.7733	0.6	2.04	3.4
PLAU	3.5656	2.4688	24.9049	57.2088	0.69	2.3	3.33
CD74	1.4636	3.2149	0.3834	2.7571	2.2	7.19	3.27
BCL3	7.8421	11.7858	9.1993	44.3428	1.5	4.82	3.21
LAMB3	4.4824	6.1551	2.1209	9.2874	1.37	4.38	3.2
SDC4	69.2415	134.79	17.8891	110.581	1.95	6.18	3.17
DDIT4	49.8767	27.9928	37.147	65.6692	0.56	1.77	3.16
SLC31A2	1.6649	3.2481	2.4466	14.8856	1.95	6.08	3.12
ANK3	11.9811	5.4598	2.0856	2.9788	0.46	1.43	3.11
DISP1	2.7037	1.7783	0.9814	2.0065	0.66	2.04	3.09
BCL6	12.5764	15.7517	9.9374	37.8613	1.25	3.81	3.05
SSH2	2.3821	1.3297	16.1964	27.6047	0.56	1.7	3.04
ATP10D	30.109	12.4704	6.9838	8.5788	0.41	1.23	3
CLDN11	191.65	135.891	11.0254	23.4468	0.71	2.13	3
CHST3	7.1057	5.1403	5.3427	11.4481	0.72	2.14	2.97
FAM213B	8.1719	6.3872	34.3664	78.7522	0.78	2.29	2.94
AHDC1	5.775	3.2324	6.8208	11.107	0.56	1.63	2.91
ARHGEF40	16.7438	22.3263	1.391	5.3629	1.33	3.86	2.9
SNAI1	6.3876	3.176	4.8798	7.0459	0.5	1.44	2.88
PHLDB2	12.1549	8.5924	13.0462	26.6255	0.71	2.04	2.87
PNPLA3	1.9162	0.8996	2.6983	3.6364	0.47	1.35	2.87
ZC3H7B	34.1574	52.1543	47.1949	203.224	1.53	4.31	2.82
DDIT3	59.8311	37.8668	14.8805	26.3783	0.63	1.77	2.81
SLC41A2	5.0653	9.8835	2.7847	15.0697	1.95	5.41	2.77
NDRG1	69.4563	39.9134	104.591	163.372	0.57	1.56	2.74
SOX4	22.4765	10.9178	22.9555	30.4815	0.49	1.33	2.71
XPC	26.4636	17.1493	22.4385	39.3064	0.65	1.75	2.69
SEMA3D	6.1197	3.7456	1.299	2.0992	0.61	1.62	2.66
CDKN1A	393.206	224.032	293.692	443.664	0.57	1.51	2.65
TNFRSF21	21.8491	14.651	31.8002	56.02	0.67	1.76	2.63
PIGH	3.8824	2.5238	1.5925	2.6895	0.65	1.69	2.6
TRIB3	11.4788	7.4103	29.8133	50.329	0.65	1.69	2.6
BAMBI	6.4648	9.3364	2.4624	9.1532	1.44	3.72	2.58
RBM38	10.9435	7.2168	13.4647	22.9134	0.66	1.7	2.58
DHX58	6.737	12.1563	2.9928	13.8123	1.8	4.62	2.57
PPAP2B	26.56	51.3735	6.1269	30.1763	1.93	4.93	2.55
PITPNC1	3.3676	2.5974	1.6358	3.188	0.77	1.95	2.53
RPSA	34.4855	22.2037	9.5628	15.4387	0.64	1.61	2.52
NCR3LG1	1.6554	1.2009	3.655	6.6818	0.73	1.83	2.51
TLE3	7.2558	4.6377	9.025	14.417	0.64	1.6	2.5
SPECC1	4.484	6.2521	0.7717	2.6679	1.39	3.46	2.49
KIAA0101	6.7882	3.6852	12.7729	16.9743	0.54	1.33	2.46
MTMR11	8.8689	6.9579	5.8744	11.2689	0.78	1.92	2.46
GAS5	72.9686	52.0534	11.9511	20.7847	0.71	1.74	2.45
NBLA00301	2.6883	7.0938	0.7732	4.9937	2.64	6.46	2.45
RGAG4	6.4621	4.1136	1.8349	2.8757	0.64	1.57	2.45
TMEM194A	2.931	2.2359	5.112	9.3953	0.76	1.84	2.42
BZW2	25.4157	17.3624	21.7811	35.7889	0.68	1.64	2.41
SYNGR3	1.6415	2.4185	0.5607	1.9898	1.47	3.55	2.41
TNIP2	15.6048	20.1151	22.4395	69.4029	1.29	3.09	2.4
ELL2	4.7568	7.3345	9.819	36.1764	1.54	3.68	2.39
CPPED1	1.6631	1.1443	15.4233	25.26	0.69	1.64	2.38
FLJ42709	11.3688	8.3177	2.1324	3.7018	0.73	1.74	2.38
EGFR	29.6626	52.3668	0.6713	2.8096	1.77	4.19	2.37
LITAF	89.0265	170.984	3.1004	14.0608	1.92	4.54	2.36
TMEM158	11.7924	17.4601	0.4709	1.6442	1.48	3.49	2.36
ZNF627	5.198	3.2241	3.0947	4.5054	0.62	1.46	2.35
TFAP2A	10.3081	19.6037	7.0887	31.4946	1.9	4.44	2.34
RPS6KA2	36.5986	26.3018	63.9457	105.027	0.72	1.64	2.28
ZNF516	5.8106	3.2986	4.0736	5.2273	0.57	1.28	2.25
PHF15	5.5955	3.5413	3.2897	4.622	0.63	1.4	2.22
WARS2	8.4459	5.8024	4.544	6.9533	0.69	1.53	2.22
SMAD3	56.8777	77.016	23.6665	70.1869	1.35	2.97	2.2
SLC15A3	4.8669	11.4545	2.4137	12.4039	2.35	5.14	2.19
PPAP2A	76.1439	60.4214	20.4621	34.907	0.79	1.71	2.16
ROBO1	7.7824	13.6476	1.1495	4.3459	1.75	3.78	2.16
LAMC2	2.8814	5.4302	6.0094	24.3054	1.88	4.04	2.15
SRGAP1	8.9083	11.4179	3.1785	8.7331	1.28	2.75	2.15
SERPINE2	565.174	863.636	51.3271	168.225	1.53	3.28	2.14
PLEKHG2	7.3475	4.9514	7.8886	11.1673	0.67	1.42	2.12
SAT1	141.914	233.285	186.704	649.439	1.64	3.48	2.12
APOL6	3.9325	10.7067	1.222	6.9871	2.72	5.72	2.1
FAM118A	6.3493	4.9615	5.5459	9.1129	0.78	1.64	2.1
KDM6B	5.2271	3.5368	6.5449	9.3653	0.68	1.43	2.1
STARD10	5.5852	7.6238	6.0479	17.2005	1.36	2.84	2.09
PMAIP1	1.2419	2.5223	7.9652	33.6187	2.03	4.22	2.08
CHPT1	5.0179	3.3823	6.9094	9.587	0.67	1.39	2.07
KITLG	11.3659	8.4748	30.703	47.5348	0.75	1.55	2.07
MAST4	3.1695	1.9896	18.6097	24.0202	0.63	1.29	2.05
OSBPL3	4.2325	3.1805	17.9888	27.7892	0.75	1.54	2.05
ZFPM2	12.7348	20.6351	6.4985	21.5437	1.62	3.32	2.05
TMX4	23.0551	18.1192	16.6537	26.7952	0.79	1.61	2.04
XPO1	31.3606	24.0539	36.4754	57.1473	0.77	1.57	2.04
ADAMTSL1	32.7973	25.3812	13.1922	20.5769	0.77	1.56	2.03
PMP22	79.4277	51.3113	49.2422	64.5963	0.65	1.31	2.02
