# Supplementary material for: Analysis of Combined Transcriptomes Identifies Gene Modules that Differentially Respond to Pathogenic Stimulation of Vascular Smooth Muscle and Endothelial Cells
Source: Sci Rep. 2018 Jan 10;8:395. doi: 10.1038/s41598-017-18675-2 (PMC5762668; doi:10.1038/s41598-017-18675-2)
Supplement: Supplementary file 5 — Dataset-3b [file 41598_2017_18675_MOESM5_ESM.xlsx]

## Sheet: HAEC-IL-over-HASMC-IL-FPKM-and-
Table S-3b EC-enriched gene set (GS4, IL-1b-stimulated). FC: fold change
	no IL-1b	IL-1b	no IL-1b	IL-1b
GeneSymbol	SMC-FPKM(Ctr)	SMC-FPKM(Sample)	EC-FPKM(Ctr)	EC-FPKM(Samp)	SMC-FC	EC-FC	EC-FC/SMC-FC
PRRX1	143.075	179.743	0.084	5.7767	1.26	68.76	54.57
PDE5A	45.466	11.0476	0.5472	4.292	0.24	7.84	32.67
F3	4.3461	8.6861	2.8071	180.403	2	64.27	32.13
SLC6A4	7.18	3.2413	0.5211	5.1098	0.45	9.81	21.8
ANKRD33B	5.3035	0.8991	3.1477	7.483	0.17	2.38	14
SEMA3C	48.9539	63.534	0.4524	7.3081	1.3	16.15	12.42
RGS2	40.0645	15.3044	2.4068	9.4462	0.38	3.92	10.32
CSRP2	12.1242	4.4441	1.1176	3.5275	0.37	3.16	8.54
PAPLN	1.5264	0.7754	0.8372	3.5852	0.51	4.28	8.39
ITGB8	19.8464	16.3604	2.9085	19.6771	0.82	6.77	8.26
E2F7	3.2585	1.005	11.3367	28.8955	0.31	2.55	8.23
STC2	118.473	60.2113	5.2028	20.8423	0.51	4.01	7.86
TMEM231	4.9775	3.0207	2.7282	12.6603	0.61	4.64	7.61
LOC440434	2.9706	1.7712	0.6405	2.7904	0.6	4.36	7.27
SLC38A2	181.47	49.3145	56.94	107.183	0.27	1.88	6.96
ZHX2	11.5165	6.9767	3.1873	13.2423	0.61	4.15	6.8
KLF4	30.6704	22.4819	1.5719	7.7869	0.73	4.95	6.78
JAG1	8.7928	6.4505	9.5583	44.2906	0.73	4.63	6.34
IFI30	12.1827	20.7522	1.1444	11.9997	1.7	10.49	6.17
LURAP1L	11.8771	8.307	1.5563	6.7111	0.7	4.31	6.16
SDC4	65.4567	183.048	17.2398	290.962	2.8	16.88	6.03
IL1R1	97.4775	156.984	3.2954	31.9695	1.61	9.7	6.02
RIN2	7.6987	4.5362	46.0006	162.273	0.59	3.53	5.98
TGFB3	4.3281	2.7927	0.4684	1.7837	0.65	3.81	5.86
TGFB2	17.1632	20.3002	1.0878	7.1292	1.18	6.55	5.55
LITAF	84.1723	145.107	2.9879	26.8022	1.72	8.97	5.22
RHOB	22.013	14.8355	194.699	624.541	0.67	3.21	4.79
ZFP36	18.2186	26.91	15.5416	109.132	1.48	7.02	4.74
IFNE	4.7437	8.7017	0.6018	5.1633	1.83	8.58	4.69
LRRC1	1.5179	0.4862	1.2238	1.8395	0.32	1.5	4.69
TFAP2A	9.7456	21.4379	6.8313	69.974	2.2	10.24	4.65
KITLG	10.7457	8.6638	29.5879	107.687	0.81	3.64	4.49
CGRRF1	2.8755	1.5531	2.0721	5.0178	0.54	2.42	4.48
SKP1P2	6.7549	2.9081	1.6027	3.0729	0.43	1.92	4.47
TMEM158	11.1465	18.6495	0.4538	3.3885	1.67	7.47	4.47
CHAC1	11.3547	8.6269	3.5976	11.5358	0.76	3.21	4.22
MUC1	6.0668	8.0871	0.4738	2.5975	1.33	5.48	4.12
SPPL2A	12.9847	9.2668	6.3711	17.8636	0.71	2.8	3.94
PFKFB3	5.874	15.4387	15.7155	156.105	2.63	9.93	3.78
ANK3	11.3287	6.61	2.0099	4.3761	0.58	2.18	3.76
SERPINE2	534.31	801.389	49.4645	278.561	1.5	5.63	3.75
DDIT3	56.5743	32.3521	14.3407	30.3162	0.57	2.11	3.7
BCL2L11	2.8941	1.2172	25.0355	38.5744	0.42	1.54	3.67
TMEM194A	2.7701	1.3499	4.9266	8.7257	0.49	1.77	3.61
NBLA00301	2.5407	6.0571	0.7452	6.3734	2.38	8.55	3.59
RPS27A	16.517	7.623	7.4629	12.2446	0.46	1.64	3.57
GGH	7.5794	5.2458	42.6952	104.1	0.69	2.44	3.54
MMP1	265.951	447.546	8.6314	51.3044	1.68	5.94	3.54
TTC39C	12.5558	7.9705	0.8845	1.9209	0.63	2.17	3.44
NCOA7	9.1807	17.1691	8.5587	53.4601	1.87	6.25	3.34
DDIT4	47.1617	32.716	35.7991	81.0701	0.69	2.26	3.28
XPC	25.0188	13.8118	21.6239	38.8934	0.55	1.8	3.27
SSH2	2.2516	0.8678	15.6084	19.8359	0.39	1.27	3.26
PITPNC1	3.1838	2.5857	1.5764	4.1158	0.81	2.61	3.22
SAV1	13.5989	17.3389	26.0438	104.292	1.28	4	3.12
PRR16	10.5352	7.7755	1.4096	3.1999	0.74	2.27	3.07
NRG1	9.2238	11.6534	24.2619	92.7604	1.26	3.82	3.03
BCL6	11.8916	30.6306	9.5766	74.142	2.58	7.74	3
PELI1	1.8353	4.6766	5.0297	38.238	2.55	7.6	2.98
TBC1D2	3.6921	2.3656	2.7127	5.1542	0.64	1.9	2.97
ATP10D	28.4654	12.4274	6.7303	8.7783	0.44	1.3	2.95
SESN2	20.5069	13.8205	8.383	16.4747	0.67	1.97	2.94
TMBIM4	18.8768	10.3827	10.2308	16.5007	0.55	1.61	2.93
NDRG1	65.6703	50.5857	100.794	226.206	0.77	2.24	2.91
ZFPM2	12.0406	18.2707	6.2626	27.6028	1.52	4.41	2.9
FAM129A	29.578	50.6175	5.0985	24.9502	1.71	4.89	2.86
TEF	3.2357	1.8947	1.2152	2.0364	0.59	1.68	2.85
SH3RF3	3.7444	1.832	2.2356	3.1052	0.49	1.39	2.84
FBXL15	2.7784	1.433	2.2043	3.2309	0.52	1.47	2.83
FAM213B	7.7255	4.0675	33.1188	49.2432	0.53	1.49	2.81
TPST1	22.2739	10.6247	8.6969	11.4938	0.48	1.32	2.75
FAM108C1	8.4862	5.8744	2.1783	4.1067	0.69	1.89	2.74
GAS5	68.9887	37.4507	11.5173	16.9269	0.54	1.47	2.72
EXTL2	7.894	5.2274	5.1806	9.2502	0.66	1.79	2.71
PMP22	75.0908	39.0945	47.4555	66.1056	0.52	1.39	2.67
DHX58	6.3694	8.4635	2.8842	9.9962	1.33	3.47	2.61
NDUFA4	12.1443	6.6556	8.1748	11.6752	0.55	1.43	2.6
CHPT1	4.7433	2.5749	6.6587	9.2729	0.54	1.39	2.57
CDC42EP4	13.9204	7.9007	7.6274	11.1138	0.57	1.46	2.56
SEMA3D	5.7857	4.1947	1.2518	2.3364	0.73	1.87	2.56
PTPRK	14.9881	20.5223	17.4392	60.9304	1.37	3.49	2.55
CDKN1A	371.762	240.651	283.035	466.964	0.65	1.65	2.54
BIN1	20.2251	11.5101	18.5815	26.7559	0.57	1.44	2.53
PPAP2A	71.9849	43.7312	19.7191	30.281	0.61	1.54	2.52
NAB1	3.6096	4.7666	3.383	11.1908	1.32	3.31	2.51
DKK1	84.4721	63.0914	15.8333	29.3826	0.75	1.86	2.48
FAM171B	4.701	3.055	7.6199	12.2744	0.65	1.61	2.48
PAPSS2	45.8333	34.5516	23.2003	42.9284	0.75	1.85	2.47
SCOC	9.281	5.5016	8.4304	12.2058	0.59	1.45	2.46
SLC41A2	4.7888	11.2321	2.6837	15.4834	2.35	5.77	2.46
BBC3	14.8852	18.5437	22.5062	68.7846	1.25	3.06	2.45
CLDN11	181.182	103.094	10.6253	14.6795	0.57	1.38	2.42
MIR31HG	9.7206	13.5412	1.784	5.8107	1.39	3.26	2.35
YIPF4	8.5602	6.6685	5.6157	10.2938	0.78	1.83	2.35
HERPUD1	47.6934	61.333	38.0868	115.003	1.29	3.02	2.34
TNFRSF21	20.6571	13.4739	30.6463	46.5444	0.65	1.52	2.34
ZBTB10	1.2152	2.185	3.1392	13.1838	1.8	4.2	2.33
ETS2	16.5234	13.383	78.6041	147.12	0.81	1.87	2.31
PLEKHG2	6.9462	4.2283	7.6022	10.713	0.61	1.41	2.31
XPO1	29.6499	16.2376	35.1514	44.523	0.55	1.27	2.31
ROBO1	7.358	16.5826	1.1078	5.7271	2.25	5.17	2.3
TRIB3	10.8527	8.849	28.7317	54.3026	0.82	1.89	2.3
ARMCX1	21.7686	17.8419	19.8197	37.2074	0.82	1.88	2.29
CCNG2	8.8173	5.8941	9.4969	14.5651	0.67	1.53	2.28
MYEOV2	48.6632	31.137	36.5445	53.442	0.64	1.46	2.28
GRB10	10.4883	8.6466	36.33	67.4968	0.82	1.86	2.27
KLHL15	1.3906	2.4558	0.8362	3.3525	1.77	4.01	2.27
BZW2	24.029	14.7997	20.9912	29.4511	0.62	1.4	2.26
PHF15	5.29	3.6786	3.1703	4.9947	0.7	1.58	2.26
ELL2	4.4961	12.7534	9.4626	60.3381	2.84	6.38	2.25
S100A3	4.7966	10.921	5.9722	30.6703	2.28	5.14	2.25
WARS2	7.9848	5.3405	4.3791	6.6253	0.67	1.51	2.25
UGCG	16.4215	32.1633	16.1868	70.4521	1.96	4.35	2.22
C22orf32	9.1266	5.7369	6.9305	9.6272	0.63	1.39	2.21
GJA1	148.261	88.5468	54.5639	71.4766	0.6	1.31	2.18
ARHGAP21	23.9734	15.8102	16.5426	23.5806	0.66	1.43	2.17
CD47	12.7265	15.9683	6.5093	17.6197	1.25	2.71	2.17
CHCHD2	60.7816	42.4556	39.6401	60.1427	0.7	1.52	2.17
FNBP1	21.5486	14.1384	12.4884	17.8766	0.66	1.43	2.17
ZNF277	9.9539	6.2478	8.84	12.1213	0.63	1.37	2.17
MDM2	41.2282	35.1055	38.37	70.6818	0.85	1.84	2.16
SLC38A6	6.3587	4.1812	3.5627	5.0635	0.66	1.42	2.15
MTMR11	8.3859	5.7814	5.6613	8.3613	0.69	1.48	2.14
CD164	68.6354	46.3018	46.4109	65.9938	0.67	1.42	2.12
SAT1	134.183	358.637	179.926	1020.05	2.67	5.67	2.12
SLC15A3	4.6009	9.8364	2.3262	10.5305	2.14	4.53	2.12
SMAD3	53.7726	77.829	22.8078	70.3417	1.45	3.08	2.12
ACTR10	21.3566	13.7049	21.5098	29.0449	0.64	1.35	2.11
BCL9L	17.6818	22.5051	13.0668	35.0567	1.27	2.68	2.11
DAAM1	4.8383	6.4716	5.519	15.5271	1.34	2.81	2.1
APOL6	3.7177	8.0421	1.1776	5.3079	2.16	4.51	2.09
PMAIP1	1.1744	3.2524	7.6761	44.2952	2.77	5.77	2.08
TAF4B	0.7581	1.6714	0.4047	1.8506	2.2	4.57	2.08
TMEM237	7.1866	5.2326	5.6309	8.5518	0.73	1.52	2.08
COX7C	124.135	77.4463	110.22	141.348	0.62	1.28	2.06
RPS6KA2	34.6018	28.754	61.6247	105.127	0.83	1.71	2.06
RFX1	3.5935	2.803	3.2352	5.0851	0.78	1.57	2.01
RASSF1	21.4326	16.8163	14.3479	22.3222	0.78	1.56	2
